# Supplementary material for: Complete chloroplast genome structural characterization of two Aerides (Orchidaceae) species with a focus on phylogenetic position of Aerides flabellata
Source: BMC Genomics. 2024 Jun 3;25:552. doi: 10.1186/s12864-024-10458-0 (PMC11145882; doi:10.1186/s12864-024-10458-0)
Supplement: Supplementary file 3 — Supplementary Material 3. [file 12864_2024_10458_MOESM3_ESM.xls]

## Sheet: Sheet1
Table S4 The relative synonymous codon usage of the two Aerides species and six species selected from “Vanda-Aerides alliance”.
AA1	Codon	Aerides flabellata		Aerides rosea		Aerides falcata		Aerides lawrenceae		Aerides odorata		Vanda coerulea		Vanda coerulescens		Vanda subconcolor
		Count	RSCU2	Count	RSCU2	Count	RSCU2	Count	RSCU2	Count	RSCU2	Count	RSCU2	Count	RSCU2	Count	RSCU2
Phe (F)	UUU(F)	2121	1.19	2136	1.2	2215	1.21	2196	1.2	2161	1.17	2187	1.19	2228	1.21	2204	1.18
	UUC(F)	1450	0.81	1428	0.8	1440	0.79	1457	0.8	1545	0.83	1497	0.81	1449	0.79	1518	0.82
Leu (L)	UUA(L)	1097	1.27	1132	1.34	1014	1.23	1065	1.27	946	1.08	1056	1.32	1049	1.26	1115	1.32
	UUG(L)	1006	1.17	1033	1.23	983	1.19	999	1.19	1041	1.18	1032	1.29	977	1.18	1001	1.18
	CUU(L)	1085	1.26	1068	1.27	1113	1.35	1107	1.32	1070	1.22	1034	1.29	1129	1.36	1090	1.29
	CUC(L)	649	0.75	618	0.73	633	0.77	605	0.72	620	0.7	600	0.75	610	0.73	605	0.72
	CUA(L)	825	0.96	773	0.92	748	0.91	783	0.94	722	0.82	691	0.86	780	0.94	807	0.95
	CUG(L)	502	0.58	428	0.51	452	0.55	459	0.55	493	0.66	393	0.49	443	0.53	456	0.54
Ile (I)	AUU(I)	1684	1.2	1743	1.25	1711	1.23	1688	1.21	1761	1.25	1809	1.26	1695	1.18	1677	1.17
	AUC(I)	1058	0.75	974	0.7	1075	0.77	1030	0.74	1064	0.76	1035	0.72	1140	0.79	1023	0.72
	AUA(I)	1471	1.05	1472	1.05	1391	1	1478	1.06	1398	0.99	1453	1.01	1490	1.03	1587	1.11
Val (V)	GUU(V)	751	1.33	683	1.31	729	1.39	724	1.33	704	1.36	736	1.36	678	1.27	746	1.36
	GUC(V)	391	0.69	402	0.77	402	0.77	385	0.71	391	0.75	405	0.75	400	0.75	407	0.74
	GUA(V)	730	1.29	638	1.23	614	1.17	697	1.28	607	1.17	648	1.2	690	1.3	676	1.23
	GUG(V)	394	0.7	355	0.68	355	0.68	366	0.67	370	0.71	377	0.7	363	0.68	370	0.67
Pro (P)	CCU(P)	678	1.18	630	1.16	599	1.11	643	1.21	637	1.16	552	1.12	614	1.12	646	1.21
	CCC(P)	503	0.88	539	0.99	527	0.98	507	0.95	510	0.93	448	0.91	514	0.94	525	0.98
	CCA(P)	751	1.31	665	1.22	700	1.3	669	1.25	699	1.28	652	1.32	734	1.34	667	1.25
	CCG(P)	357	0.62	338	0.62	330	0.61	314	0.59	345	0.63	317	0.64	333	0.61	302	0.56
Thr (T)	ACU(T)	640	1.24	653	1.21	656	1.22	641	1.22	633	1.19	660	1.21	641	1.22	667	1.24
	ACC(T)	465	0.9	514	0.95	525	0.97	524	1	533	1	527	0.97	513	0.98	539	1
	ACA(T)	618	1.2	676	1.25	634	1.18	603	1.15	604	1.14	639	1.17	615	1.17	624	1.16
	ACG(T)	336	0.65	312	0.58	342	0.63	331	0.63	352	0.66	353	0.65	329	0.63	319	0.59
Ala (A)	GCU(A)	434	1.23	440	1.25	450	1.28	443	1.23	413	1.24	424	1.24	440	1.29	492	1.36
	GCC(A)	306	0.87	337	0.96	325	0.93	338	0.94	301	0.91	336	0.98	352	1.03	299	0.83
	GCA(A)	455	1.29	426	1.21	432	1.23	467	1.29	422	1.27	395	1.16	387	1.14	450	1.24
	GCG(A)	215	0.61	208	0.59	198	0.56	196	0.54	191	0.58	212	0.62	182	0.53	205	0.57
Try (Y)	UAU(Y)	1422	1.37	1462	1.39	1549	1.4	1460	1.4	1574	1.4	1538	1.39	1504	1.41	1395	1.37
	UAC(Y)	649	0.63	635	0.61	670	0.6	632	0.6	677	0.6	681	0.61	634	0.59	639	0.63
His (H)	CAU(H)	865	1.44	859	1.39	897	1.44	872	1.44	894	1.41	904	1.47	875	1.41	855	1.42
	CAC(H)	340	0.56	374	0.61	346	0.56	338	0.56	371	0.59	329	0.53	364	0.59	348	0.58
Gln (Q)	CAA(Q)	952	1.39	936	1.38	955	1.42	960	1.38	985	1.38	962	1.38	943	1.4	955	1.4
	CAG(Q)	422	0.61	418	0.62	391	0.58	435	0.62	440	0.62	428	0.62	407	0.6	405	0.6
Asn (N)	AAU(N)	1600	1.41	1679	1.42	1609	1.4	1733	1.43	1708	1.42	1735	1.43	1752	1.44	1724	1.43
	AAC(N)	671	0.59	681	0.58	682	0.6	688	0.57	702	0.58	699	0.57	686	0.56	681	0.57
Lys (K)	AAA(K)	2013	1.31	1967	1.33	1998	1.34	2006	1.33	1998	1.33	1994	1.3	1972	1.33	2077	1.36
	AAG(K)	1069	0.69	990	0.67	976	0.66	1005	0.67	1005	0.67	1062	0.7	990	0.67	971	0.64
Asp (D)	GAU(D)	1065	1.47	1143	1.49	1101	1.45	1079	1.48	1119	1.48	1056	1.47	1035	1.46	1114	1.47
	GAC(D)	387	0.53	391	0.51	416	0.55	384	0.52	397	0.52	382	0.53	384	0.54	402	0.53
Glu (E)	GAA(E)	1314	1.39	1329	1.39	1398	1.41	1315	1.36	1309	1.36	1423	1.4	1343	1.41	1333	1.39
	GAG(E)	572	0.61	590	0.61	591	0.59	620	0.64	615	0.64	606	0.6	558	0.59	582	0.61
Cys (C)	UGU(C)	628	1.26	647	1.23	660	1.2	654	1.25	647	1.16	653	1.2	691	1.2	623	1.25
	UGC(C)	372	0.74	401	0.77	438	0.8	391	0.75	466	0.84	437	0.8	463	0.8	375	0.75
Arg (R)	CGU(R)	309	0.61	330	0.64	341	0.66	378	0.72	310	0.61	348	0.66	358	0.68	397	0.73
	CGC(R)	213	0.42	231	0.45	225	0.43	205	0.39	210	0.41	206	0.39	243	0.46	222	0.41
	CGA(R)	526	1.04	516	1.01	515	1	535	1.02	497	0.98	518	0.99	517	0.98	528	0.97
	CGG(R)	327	0.64	324	0.63	313	0.61	334	0.64	340	0.67	299	0.57	309	0.59	330	0.6
	AGA(R)	1127	2.22	1097	2.14	1113	2.15	1136	2.17	1064	2.1	1174	2.23	1156	2.19	1221	2.24
	AGG(R)	546	1.07	581	1.13	597	1.15	559	1.07	618	1.22	609	1.16	584	1.11	578	1.06
Gly (G)	GGU(G)	502	0.98	504	1.01	499	0.95	475	0.96	477	0.97	513	0.89	501	0.97	551	1.05
	GGC(G)	317	0.62	310	0.62	354	0.68	330	0.66	297	0.6	375	0.65	310	0.6	337	0.64
	GGA(G)	785	1.54	731	1.46	778	1.49	730	1.47	708	1.44	867	1.51	748	1.45	749	1.43
	GGG(G)	437	0.86	459	0.92	463	0.88	454	0.91	490	0.99	540	0.94	508	0.98	456	0.87
Ser (S)	UCU(S)	1335	1.71	1336	1.65	1301	1.66	1239	1.55	1276	1.72	1265	1.61	1259	1.59	1324	1.64
	UCC(S)	764	0.98	877	1.08	799	1.02	915	1.15	819	1.1	790	1.01	866	1.1	864	1.07
	UCA(S)	1040	1.33	944	1.16	986	1.26	1021	1.28	846	1.14	989	1.26	938	1.19	1021	1.27
	UCG(S)	521	0.67	513	0.63	513	0.65	521	0.65	546	0.73	544	0.69	517	0.65	488	0.61
	AGU(S)	638	0.82	738	0.91	668	0.85	658	0.82	732	0.99	657	0.84	678	0.86	691	0.86
	AGC(S)	382	0.49	461	0.57	437	0.56	437	0.55	489	0.66	467	0.59	483	0.61	445	0.55
Trp (W)	UGG(W)	627	1	698	1	654	1	715	1	649	1	672	1	698	1	675	1
Met (M)	AUG(M)	900	1	874	1	802	1	867	1	906	1	853	1	853	1	868	1
Stop (*)	UAA(*)	988	1.07	1025	1.16	1065	1.13	936	1.07	1058	1.18	1022	1.12	1109	1.15	973	1.13
	UAG(*)	766	0.83	717	0.81	754	0.8	727	0.83	744	0.83	752	0.82	783	0.81	657	0.76
	UGA(*)	1018	1.1	919	1.04	1002	1.07	971	1.11	889	0.99	975	1.06	1009	1.04	959	1.11
Sum		49381		49308		49449		49430		49449		49792		49803		48830
AA1: Amino Acid; RSCU2：Relative Synonymous Codon Usage.
